# Supplementary material for: Study on the Mechanism of the Reversible Color Change of Polyacrylic Acid Modified Gold Nanoparticles Responding to pH
Source: Materials (Basel). 2021 Jul 1;14(13):3679. doi: 10.3390/ma14133679 (PMC8269886; doi:10.3390/ma14133679)
Supplement: Supplementary file 1 [file materials-14-03679-s001.zip]

Archive with 1 entries (1 files):
- materials-1232435-supplementary.pdf
